# Supplementary material for: Genome-Wide Identification and Characterization of the Calmodulin-Binding Transcription Activator (CAMTA) Gene Family in Plants and the Expression Pattern Analysis of CAMTA3/SR1 in Tomato under Abiotic Stress
Source: Int J Mol Sci. 2022 Jun 3;23(11):6264. doi: 10.3390/ijms23116264 (PMC9181194; doi:10.3390/ijms23116264)
Supplement: Supplementary file 1 [file ijms-23-06264-s001.zip]

Archive with 2 entries (1 files):
- ijms-1726788-supplementary/
- ijms-1726788-supplementary/Table S1.xls
