# Supplementary material for: Genome-Wide Identification and Characterization of the Calmodulin-Binding Transcription Activator (CAMTA) Gene Family in Plants and the Expression Pattern Analysis of CAMTA3/SR1 in Tomato under Abiotic Stress
Source: Int J Mol Sci. 2022 Jun 3;23(11):6264. doi: 10.3390/ijms23116264 (PMC9181194; doi:10.3390/ijms23116264)
Supplement: Supplementary file 1 [file ijms-23-06264-s001.zip › ijms-1726788-supplementary/Table S1.xls]

## Sheet: Sheet3
List of all plants CAMTA proteins used for Phylogenetic tree analysis
Gene Symbol	protein-ID	Plant species	Classification
AcCAMTA1	Aqcoe2G256400.1.p	Aquilegia coerulea	Dictos
AcCAMTA2	Aqcoe6G084800.1.p	Aquilegia coerulea	Dictos
AcCAMTA3	Aqcoe5G353100.1.p	Aquilegia coerulea	Dictos
AcCAMTA4	Aqcoe3G198200.1.p	Aquilegia coerulea	Dictos
AcCAMTA5	Aqcoe2G277000.1.p	Aquilegia coerulea	Dictos
AlCAMTA1	487754	Arabidopsis lyrata	Dictos
AlCAMTA2	951243	Arabidopsis lyrata	Dictos
AlCAMTA3	481093	Arabidopsis lyrata	Dictos
AlCAMTA4	315745	Arabidopsis lyrata	Dictos
AlCAMTA5	355148	Arabidopsis lyrata	Dictos
AlCAMTA6	318458	Arabidopsis lyrata	Dictos
AtCAMTA1	AT5G09410.3	Arabidopsis thaliana	Dictos
AtCAMTA2	AT5G64220.1	Arabidopsis thaliana	Dictos
AtCAMTA3	AT2G22300.1	Arabidopsis thaliana	Dictos
AtCAMTA4	AT1G67310.1	Arabidopsis thaliana	Dictos
AtCAMTA5	AT4G16150.1	Arabidopsis thaliana	Dictos
AtCAMTA6	AT3G16940.1	Arabidopsis thaliana	Dictos
BdCAMTA1	Bradi1g21372.1	Brachypodium distachyon	Monocots
BdCAMTA2	Bradi1g60817.2	Brachypodium distachyon	Monocots
BdCAMTA3	Bradi1g71810.2	Brachypodium distachyon	Monocots
BdCAMTA4	Bradi2g59137.1	Brachypodium distachyon	Monocots
BdCAMTA5	Bradi1g27170.1	Brachypodium distachyon	Monocots
BdCAMTA6	Bradi5g08167.1	Brachypodium distachyon	Monocots
BdCAMTA7	Bradi3g23800.1	Brachypodium distachyon	Monocots
BnCAMTA1A	BnaA10g22560D	Brassica napus	Dictos
BnCAMTA1C	BnaC09g47120D	Brassica napus	Dictos
BnCAMTA2A	BnaA09g06760D	Brassica napus	Dictos
BnCAMTA2C	BnaC09g06280D	Brassica napus	Dictos
BnCAMTA3A1	BnaA04g12770D	Brassica napus	Dictos
BnCAMTA3C1	BnaC04g34700D	Brassica napus	Dictos
BnCAMTA3A2	BnaA09g42730D	Brassica napus	Dictos
BnCAMTA3C2	BnaC08g35210D	Brassica napus	Dictos
BnCAMTA4A1	BnaA07g25100D	Brassica napus	Dictos
BnCAMTA4C1	BnaC06g26850D	Brassica napus	Dictos
BnCAMTA4A2	BnaA07g26320D	Brassica napus	Dictos
BnCAMTA4C2	BnaC06g28390D	Brassica napus	Dictos
BnCAMTA4A3	BnaA02g13050D	Brassica napus	Dictos
BnCAMTA4C3	BnaC02g45620D	Brassica napus	Dictos
BnCAMTA5A	BnaA08g06080D	Brassica napus	Dictos
BnCAMTA5C	BnaC08g47670D	Brassica napus	Dictos
BnCAMTA6A	BnaA05g22990D	Brassica napus	Dictos
BnCAMTA6C	BnaC05g36450D	Brassica napus	Dictos
BrCAMTA1	Bra009382	Brassica rapa	Dictos
BrCAMTA2	Bra037769	Brassica rapa	Dictos
BrCAMTA3	Bra030248	Brassica rapa	Dictos
BrCAMTA4	Bra004096	Brassica rapa	Dictos
BrCAMTA5	Bra038040	Brassica rapa	Dictos
BrCAMTA6	Bra022188	Brassica rapa	Dictos
BrCAMTA7	Bra038534	Brassica rapa	Dictos
BrCAMTA8	Bra004217	Brassica rapa	Dictos
BrCAMTA9	Bra034007	Brassica rapa	Dictos
CrCAMTA1	Carubv10000120m	Capsella rubella	Dictos
CrCAMTA2	Carubv10025787m	Capsella rubella	Dictos
CrCAMTA3	Carubv10024738m	Capsella rubella	Dictos
CrCAMTA4	Carubv10022369m	Capsella rubella	Dictos
CrCAMTA5	Carubv10004090m	Capsella rubella	Dictos
CrCAMTA6	Carubv10012963m	Capsella rubella	Dictos
CpCAMTA1	evm.TU.supercontig-146.41	Carica papaya	Dictos
CpCAMTA2	evm.TU.supercontig-929.1	Carica papaya	Dictos
CcCAMTA1	Ciclev10004234m	Citrus clementina	Dictos
CcCAMTA2	Ciclev10004273m	Citrus clementina	Dictos
CcCAMTA3	Ciclev10024764m	Citrus clementina	Dictos
CcCAMTA4	Ciclev10030636m	Citrus clementina	Dictos
CsCAMTA1	orange1.1g001759m	Citrus sinensis	Dictos
CsCAMTA2	orange1.1g001406m	Citrus sinensis	Dictos
CsCAMTA3	orange1.1g001365m	Citrus sinensis	Dictos
CsCAMTA4	orange1.1g044976m	Citrus sinensis	Dictos
CsCAMTA5	orange1.1g002476m	Citrus sinensis	Dictos
CusCAMTA1	Cucsa.217940.1	Cucumis sativus	Dictos
CusCAMTA2	Cucsa.325250.1	Cucumis sativus	Dictos
CusCAMTA3	Cucsa.349690.1	Cucumis sativus	Dictos
EgCAMTA1	Eucgr.I02632.1	Eucalyptus grandis	Dictos
EgCAMTA2	Eucgr.I02662.1	Eucalyptus grandis	Dictos
EgCAMTA3	Eucgr.H04783.1	Eucalyptus grandis	Dictos
EgCAMTA4	Eucgr.H04623.1	Eucalyptus grandis	Dictos
FvCAMTA1	mrna29100.1-v1.0-hybrid	Fragaria vesca	Dictos
FvCAMTA2	mrna16294.1-v1.0-hybrid	Fragaria vesca	Dictos
FvCAMTA3	mrna16296.1-v1.0-hybrid	Fragaria vesca	Dictos
FvCAMTA4	mrna05159.1-v1.0-hybrid	Fragaria vesca	Dictos
GmCAMTA1	Glyma05g24430.2	Glycine max	Dictos
GmCAMTA2	Glyma08g07680.2	Glycine max	Dictos
GmCAMTA3	Glyma05g31190.2	Glycine max	Dictos
GmCAMTA4	Glyma05g28090.2	Glycine max	Dictos
GmCAMTA5	Glyma17g03510.1	Glycine max	Dictos
GmCAMTA6	Glyma07g37090.2	Glycine max	Dictos
GmCAMTA7	Glyma15g05900.2	Glycine max	Dictos
GmCAMTA8	Glyma08g14370.1	Glycine max	Dictos
GmCAMTA9	Glyma08g11080.1	Glycine max	Dictos
GmCAMTA10	Glyma18g00840.2	Glycine max	Dictos
GmCAMTA11	Glyma11g36930.2	Glycine max	Dictos
GmCAMTA12	Glyma09g04310.2	Glycine max	Dictos
GmCAMTA13	Glyma15g15350.1	Glycine max	Dictos
GmCAMTA14	Glyma17g04310.2	Glycine max	Dictos
GaCAMTA2.1	Cotton-A-00802	Gossypium arboreum	Dictos
GaCAMTA2.2	Cotton-A-24164	Gossypium arboreum	Dictos
GaCAMTA4	Cotton-A-30458	Gossypium arboreum	Dictos
GaCAMTA5	Cotton-A-34645	Gossypium arboreum	Dictos
GaCAMTA5.1	Cotton-A-21790	Gossypium arboreum	Dictos
GaCAMTA5.2	Cotton-A-21232	Gossypium arboreum	Dictos
GhCAMTA2A.1	CotAD-33349	Gossypium hirsutum	Dictos
GhCAMTA2A.2	CotAD-55078	Gossypium hirsutum	Dictos
GhCAMTA2D.1	CotAD-37712	Gossypium hirsutum	Dictos
GhCAMTA3A.1	CotAD-51602	Gossypium hirsutum	Dictos
GhCAMTA3D.1	CotAD-58822	Gossypium hirsutum	Dictos
GhCAMTA4D	CotAD-41958	Gossypium hirsutum	Dictos
GhCAMTA5D.1	CotAD-36894	Gossypium hirsutum	Dictos
GhCAMTA7A	CotAD-61122	Gossypium hirsutum	Dictos
GhCAMTA7D	CotAD-20100	Gossypium hirsutum	Dictos
GrCAMTA1	Gorai.013G061100.1	Gossypium raimondii	Dictos
GrCAMTA2	Gorai.005G220600.1	Gossypium raimondii	Dictos
GrCAMTA3	Gorai.008G089900.1	Gossypium raimondii	Dictos
GrCAMTA4	Gorai.005G065700.1	Gossypium raimondii	Dictos
GrCAMTA5	Gorai.011G198600.1	Gossypium raimondii	Dictos
GrCAMTA6	Gorai.006G079000.1	Gossypium raimondii	Dictos
GrCAMTA7	Gorai.011G204700.1	Gossypium raimondii	Dictos
LuCAMTA1	Lus10003405	Linum usitatissimum	Dictos
LuCAMTA2	Lus10024044	Linum usitatissimum	Dictos
LuCAMTA3	Lus10041704	Linum usitatissimum	Dictos
LuCAMTA4	Lus10011352	Linum usitatissimum	Dictos
LuCAMTA5	Lus10036455	Linum usitatissimum	Dictos
LuCAMTA6	Lus10037738	Linum usitatissimum	Dictos
LuCAMTA7	Lus10003119	Linum usitatissimum	Dictos
LuCAMTA8	Lus10016873	Linum usitatissimum	Dictos
MdCAMTA1	MDP0000255517	Malus domestica	Dictos
MdCAMTA2	MDP0000320656	Malus domestica	Dictos
MdCAMTA3	MDP0000290409	Malus domestica	Dictos
MdCAMTA4	MDP0000219043	Malus domestica	Dictos
MdCAMTA5	MDP0000148340	Malus domestica	Dictos
MdCAMTA6	MDP0000233860	Malus domestica	Dictos
MdCAMTA7	MDP0000167705	Malus domestica	Dictos
MdCAMTA8	MDP0000164873	Malus domestica	Dictos
MeCAMTA1	cassava4.1-023110m	Manihot esculenta	Dictos
MeCAMTA2	cassava4.1-000687m	Manihot esculenta	Dictos
MeCAMTA3	cassava4.1-000675m	Manihot esculenta	Dictos
MeCAMTA4	cassava4.1-000943m	Manihot esculenta	Dictos
MeCAMTA5	cassava4.1-030577m	Manihot esculenta	Dictos
MtCAMTA1	Medtr2g008840.1	Medicago truncatula	Dictos
MtCAMTA2	Medtr4g121840.1	Medicago truncatula	Dictos
MtCAMTA3	Medtr2g034650.1	Medicago truncatula	Dictos
MtCAMTA4	Medtr3g085050.1	Medicago truncatula	Dictos
MgCAMTA2	Migut.N00052.1.p	Mimulus guttatus	Dictos
MgCAMTA3	Migut.G00093.1.p	Mimulus guttatus	Dictos
MgCAMTA1	Migut.B00609.1.p	Mimulus guttatus	Dictos
MgCAMTA4	Migut.E00009.1.p	Mimulus guttatus	Dictos
NbenCAMTA1	Niben101Scf07773g00004.1	N. benthamiana	Dictos
NbenCAMTA2	Niben101Scf02268g06007.1	N. benthamiana	Dictos
NbenCAMTA3	Niben101Scf03911g05003.1	N. benthamiana	Dictos
NbenCAMTA4	Niben101Scf01740g07004.1	N. benthamiana	Dictos
NbenCAMTA5	Niben101Scf00380g00001.1	N. benthamiana	Dictos
NsylCAMTA1	AXE72467.1	N. sylvestris	Dictos
NsylCAMTA2	AXE72468.1	N. sylvestris	Dictos
NsylCAMTA3	AXE72469.1	N. sylvestris	Dictos
NsylCAMTA4	AXE72470.1	N. sylvestris	Dictos
NsylCAMTA5	AXE72471.1	N. sylvestris	Dictos
NsylCAMTA6	AXE72472.1	N. sylvestris	Dictos
NtabCAMTA1	AVR43371.1	N. tabacum	Dictos
NtabCAMTA2	AVR43372.1	N. tabacum	Dictos
NtabCAMTA3	AVR43373.1	N. tabacum	Dictos
NtabCAMTA4	AVR43374.1	N. tabacum	Dictos
NtabCAMTA5	AVR43375.1	N. tabacum	Dictos
NtabCAMTA6	AVR43376.1	N. tabacum	Dictos
NtabCAMTA7	AVR43377.1	N. tabacum	Dictos
NtabCAMTA8	AVR43378.1	N. tabacum	Dictos
NtabCAMTA9	AVR43379.1	N. tabacum	Dictos
NtabCAMTA10	AVR43380.1	N. tabacum	Dictos
NtabCAMTA11	AVR43381.1	N. tabacum	Dictos
NtabCAMTA12	AVR43382.1	N. tabacum	Dictos
NtabCAMTA13	AVR43383.1	N. tabacum	Dictos
NtomCAMTA1	AXE72473.1	N.tomentosiformis	Dictos
NtomCAMTA2	AXE72474.1	N.tomentosiformis	Dictos
NtomCAMTA3	AXE72475.1	N.tomentosiformis	Dictos
NtomCAMTA4	AXE72476.1	N.tomentosiformis	Dictos
NtomCAMTA5	AXE72477.1	N.tomentosiformis	Dictos
OsCAMTA1	LOC-Os03g09100.1	Oryza sativa	Monocots
OsCAMTA2	LOC-Os10g22950.1	Oryza sativa	Monocots
OsCAMTA3	LOC-Os07g43030.1	Oryza sativa	Monocots
OsCAMTA4	LOC-Os01g69910.1	Oryza sativa	Monocots
OsCAMTA5	LOC-Os07g30774.1	Oryza sativa	Monocots
OsCAMTA6	LOC-Os04g31900.1	Oryza sativa	Monocots
PvCAMTA1	Pavir.7NG139200.1.p	Panicum virgatum	Monocots
PvCAMTA2	Pavir.2NG487900.1.p	Panicum virgatum	Monocots
PvCAMTA3	Pavir.8NG028500.1.p	Panicum virgatum	Monocots
PvCAMTA4	Pavir.5KG741400.1.p	Panicum virgatum	Monocots
PvCAMTA5	Pavir.7KG115200.2.p	Panicum virgatum	Monocots
PvCAMTA6	Pavir.9KG402400.1.p	Panicum virgatum	Monocots
PhvCAMTA1	Phvul.006G206400.1	Phaseolus vulgaris	Dictos
PhvCAMTA2	Phvul.002G209300.1	Phaseolus vulgaris	Dictos
PhvCAMTA3	Phvul.002G256500.1	Phaseolus vulgaris	Dictos
PhvCAMTA4	Phvul.002G172800.1	Phaseolus vulgaris	Dictos
PhvCAMTA5	Phvul.003G111900.1	Phaseolus vulgaris	Dictos
PhvCAMTA6	Phvul.009G254500.1	Phaseolus vulgaris	Dictos
PhvCAMTA7	Phvul.001G263000.1	Phaseolus vulgaris	Dictos
PhvCAMTA8	Phvul.003G119800.1	Phaseolus vulgaris	Dictos
PpCAMTA1	Pp3c3-35530V3.1.p	Physcomitrella patens	Moss
PpCAMTA2	Pp3c8-2690V3.1.p	Physcomitrella patens	Moss
PpCAMTA3	Pp3c4-5270V3.1.p	Physcomitrella patens	Moss
PtCAMTA1	Potri.010G153100.1	Populus trichocarpa	Dictos
PtCAMTA2	Potri.007G093400.1	Populus trichocarpa	Dictos
PtCAMTA3	Potri.005G075100.1	Populus trichocarpa	Dictos
PtCAMTA4	Potri.001G057800.1	Populus trichocarpa	Dictos
PtCAMTA5	Potri.010G141700.1	Populus trichocarpa	Dictos
PtCAMTA6	Potri.008G107900.1	Populus trichocarpa	Dictos
PtCAMTA7	Potri.003G170600.1	Populus trichocarpa	Dictos
PpaCAMTA1	ppa000912m	Prunus persica	Dictos
PpaCAMTA2	ppa001493m	Prunus persica	Dictos
PpaCAMTA3	ppa000612m	Prunus persica	Dictos
PpaCAMTA4	ppa000516m	Prunus persica	Dictos
RcCAMTA1	30063.m001397	Ricinus communis	Dictos
RcCAMTA2	29889.m003269	Ricinus communis	Dictos
RcCAMTA3	29889.m003372	Ricinus communis	Dictos
RcCAMTA4	29929.m004634	Ricinus communis	Dictos
SmCAMTA1	441667	Selaginella moellendorffii	Lycophyte
SiCAMTA1	Si028797m	Setaria italica	Monocots
SiCAMTA2	Si034054m	Setaria italica	Monocots
SiCAMTA3	Si034046m	Setaria italica	Monocots
SiCAMTA4	Si009249m	Setaria italica	Monocots
SiCAMTA5	Si028862m	Setaria italica	Monocots
SiCAMTA6	Si000282m	Setaria italica	Monocots
SiCAMTA7	Si034076m	Setaria italica	Monocots
SlCAMTA1	JN558810.1	Solanum lycopersicum	Dictos
SlCAMTA2	JN566050.1	Solanum lycopersicum	Dictos
SlCAMTA3	GU170838.1	Solanum lycopersicum	Dictos
SlCAMTA4	JN566047.1	Solanum lycopersicum	Dictos
SlCAMTA5	JN566049.1	Solanum lycopersicum	Dictos
SlCAMTA6	JN566051.1	Solanum lycopersicum	Dictos
SlCAMTA7	JN566048	Solanum lycopersicum	Dictos
StCAMTA1	XP-006351776.1	Solanum tuberosum	Dictos
StCAMTA2	XP-006337966.1	Solanum tuberosum	Dictos
StCAMTA3	XP-006355338.1	Solanum tuberosum	Dictos
StCAMTA4	XP-006341901.1	Solanum tuberosum	Dictos
StCAMTA5	XP-006355392.1	Solanum tuberosum	Dictos
StCAMTA6	XP-006349831.1	Solanum tuberosum	Dictos
StCAMTA7	XP-006352172.1	Solanum tuberosum	Dictos
SbCAMTA1	Sobic.001G351700.1.p	Sorghum bicolor	Monocots
SbCAMTA2	Sobic.002G380200.1.p	Sorghum bicolor	Monocots
SbCAMTA3	Sobic.001G474600.1.p	Sorghum bicolor	Monocots
SbCAMTA4	Sobic.003G407200.1.p	Sorghum bicolor	Monocots
SbCAMTA5	Sobic.002G306000.1.p	Sorghum bicolor	Monocots
SbCAMTA6	Sobic.006G051800.1.p	Sorghum bicolor	Monocots
SbCAMTA7	Sobic.K006800.1.p	Sorghum bicolor	Monocots
ThCAMTA1	Thhalv10012552m	Thellungiella halophila	Dictos
ThCAMTA2	Thhalv10003564m	Thellungiella halophila	Dictos
ThCAMTA3	Thhalv10000026m	Thellungiella halophila	Dictos
ThCAMTA4	Thhalv10018053m	Thellungiella halophila	Dictos
ThCAMTA5	Thhalv10024342m	Thellungiella halophila	Dictos
ThCAMTA6	Thhalv10020047m	Thellungiella halophila	Dictos
TcCAMTA1	Thecc1EG021468t1	Theobroma cacao	Dictos
TcCAMTA2	Thecc1EG007482t1	Theobroma cacao	Dictos
TcCAMTA3	Thecc1EG001108t1	Theobroma cacao	Dictos
TcCAMTA4	Thecc1EG008731t1	Theobroma cacao	Dictos
TcCAMTA5	Thecc1EG021327t2	Theobroma cacao	Dictos
VvCAMTA1	GSVIVG01017670001	Vitis vinifera	Dictos
VvCAMTA2	GSVIVG01035027001	Vitis vinifera	Dictos
VvCAMTA3	GSVIVG01004860001	Vitis vinifera	Dictos
VvCAMTA4	GSVIVG01010510001	Vitis vinifera	Dictos
ZmCAMTA1	GRMZM2G341747-T01	Zea mays	Monocots
ZmCAMTA2	GRMZM2G447551-T01	Zea mays	Monocots
ZmCAMTA3	GRMZM2G431243-T01	Zea mays	Monocots
ZmCAMTA4	GRMZM2G171600-T01	Zea mays	Monocots
ZmCAMTA5	GRMZM2G032336-T01	Zea mays	Monocots
ZmCAMTA6	GRMZM2G152661-T01	Zea mays	Monocots
ZmCAMTA7	GRMZM2G143205-T01	Zea mays	Monocots
